# Supplementary material for: First insight of the genome-wide association study and genomic prediction into enteritis disease (Vibrio harveyi) resistance trait in the lined seahorse (Hippocampus erectus)
Source: Front Immunol. 2024 Oct 3;15:1474746. doi: 10.3389/fimmu.2024.1474746 (PMC11484275; doi:10.3389/fimmu.2024.1474746)
Supplement: Supplementary file 2 [file Table2.xlsx]

## Sheet: Sheet1
Table S2 The detailed information of SNP marker distribution in lined seahorse
Sample	UTR3	UTR5	downstream	exonic	intergenic	intronic	ncRNA_UTR5	ncRNA_exonic	ncRNA_intronic	ncRNA_splicing	splicing	upstream	Total
dead1	397819	204132	381002	782332	3197979	6851307	0	478	28	4	1388	395484	12211953
dead10	397540	203680	379376	781399	3195013	6845572	0	480	31	9	1429	393552	12198081
dead100	397525	203985	381834	782337	3214786	6870394	0	516	29	4	1417	396279	12249106
dead101	401653	206093	387391	790128	3261882	6969951	0	526	29	2	1438	401439	12420532
dead103	400333	205231	384137	787301	3226784	6919613	0	513	31	6	1426	397999	12323374
dead107	392822	201848	375480	773914	3145587	6747371	0	511	30	7	1392	389916	12028878
dead108	396272	203613	378814	780516	3184275	6818206	0	480	29	8	1424	393499	12157136
dead109	379826	201684	357626	783716	3103250	6629799	0	485	30	6	1401	371226	11829049
dead11	397154	203780	380979	782164	3217915	6867753	0	504	29	4	1402	396449	12248133
dead110	398729	204730	381871	783739	3209847	6878219	0	490	31	3	1388	396045	12255092
dead111	400857	205285	384864	786763	3250830	6936365	0	502	28	5	1409	398999	12365907
dead112	400318	205515	384404	787363	3249922	6925001	0	511	36	4	1415	399434	12353923
dead114	394665	203278	375342	782637	3178125	6808154	0	521	39	8	1409	389542	12133720
dead115	399549	204651	382293	784898	3208113	6884433	0	462	30	5	1411	397270	12263115
dead116	401707	206020	384756	790338	3231006	6932702	0	497	30	4	1427	399402	12347889
dead118	391011	204545	369708	789993	3187624	6797251	0	533	30	6	1417	384022	12126140
dead119	397669	204156	380878	782300	3190291	6842639	0	480	32	6	1420	395232	12195103
dead12	398545	204323	381709	783344	3215065	6880937	0	512	30	4	1426	396296	12262191
dead120	372905	200435	350170	782026	3061223	6544420	0	480	35	4	1411	363573	11676682
dead122	399022	204559	381207	785234	3204696	6879611	0	494	35	5	1410	396829	12253102
dead123	390234	203889	369972	785964	3179991	6780830	0	501	39	5	1413	383812	12096650
dead124	396530	203809	379092	780627	3186386	6828028	0	540	33	7	1419	393104	12169575
dead126	393368	201963	376623	775261	3169811	6792116	0	480	33	4	1379	391536	12102574
dead127	390215	202500	370706	778564	3149180	6746019	0	511	29	5	1400	384749	12023878
dead128	398322	204156	381035	783096	3206609	6872482	0	474	30	3	1421	395298	12242926
dead129	394806	202486	376125	777670	3162625	6793135	0	455	26	7	1426	390586	12099347
dead13	401715	205522	385085	788803	3236524	6938932	0	489	32	6	1428	399929	12358465
dead132	398166	203991	380628	783904	3219025	6864968	0	507	37	5	1422	394913	12247566
dead134	398800	205160	381330	787287	3219937	6891897	0	503	40	7	1421	395132	12281514
dead135	377194	200493	354158	779383	3085941	6573080	0	479	35	4	1389	367877	11740033
dead136	396189	204086	379601	782016	3199378	6841203	0	491	38	8	1398	394001	12198409
dead138	389185	202203	367450	779046	3134642	6712091	0	469	28	6	1418	381957	11968495
dead139	386845	201952	365499	779201	3122187	6683087	0	519	32	9	1391	379323	11920045
dead14	402277	206181	386954	791125	3267773	6968347	0	507	34	3	1442	400896	12425539
dead140	398323	204343	380946	783955	3209187	6874016	0	491	25	5	1420	395588	12248299
dead141	381693	201944	358539	782476	3108774	6640344	0	553	21	5	1386	371294	11847029
dead142	397516	204136	381955	782187	3223079	6872961	0	500	36	6	1405	396232	12260013
dead143	402217	205947	385824	790380	3255989	6953645	0	543	35	6	1420	400142	12396148
dead144	393303	203319	373803	780699	3173470	6790691	0	530	27	4	1402	388223	12105471
dead145	396024	203605	380040	779566	3205532	6839798	0	473	34	5	1417	394474	12200968
dead146	403430	206562	388496	792839	3279710	6993623	0	549	34	4	1421	402696	12469364
dead147	367113	198643	342168	777691	2991031	6435083	0	492	34	6	1379	355651	11469291
dead148	399126	204546	384099	785491	3250051	6917437	0	526	29	3	1403	397967	12340678
dead149	399129	204613	381255	784793	3199073	6882413	0	497	34	4	1410	396111	12249332
dead15	398401	204574	382619	783862	3223092	6888522	0	508	25	4	1407	397455	12280469
dead150	401150	205599	385419	788539	3234558	6929165	0	529	41	6	1445	399655	12346106
dead151	398251	204326	383000	783355	3241744	6906280	0	485	28	5	1407	396939	12315820
dead152	400183	205459	383322	787524	3224269	6904748	0	494	34	7	1429	397723	12305192
dead153	395610	203381	378521	778921	3181669	6823839	0	521	28	3	1383	393629	12157505
dead154	395521	203061	379343	778219	3199496	6825006	0	496	33	4	1397	393580	12176156
dead155	392558	202860	373906	779592	3166814	6774043	0	491	27	7	1383	388007	12079688
dead156	401699	205842	386060	789980	3254037	6955420	0	530	31	4	1436	400853	12395892
dead157	396608	203799	378659	781112	3183632	6829894	0	504	30	6	1428	393152	12168824
dead158	397090	204179	381226	782493	3215149	6865280	0	501	32	2	1432	394702	12242086
dead159	396623	204125	379109	783448	3200719	6849526	0	538	32	9	1390	392453	12207972
dead16	397929	204430	381891	784301	3216781	6886096	0	496	34	5	1402	396442	12269807
dead160	399213	204677	381234	784660	3204949	6877585	0	438	26	7	1408	396173	12250370
dead161	401370	205938	386968	789863	3303317	6987765	0	509	32	5	1419	400328	12477514
dead162	399379	204879	381816	784718	3198503	6871466	0	506	32	10	1401	396171	12238881
dead163	400496	205437	383327	788035	3222592	6912881	0	514	34	7	1423	398003	12312749
dead164	400863	205144	383759	788036	3226201	6909689	0	528	29	6	1414	397684	12313353
dead166	402060	206104	387867	790373	3292130	6987939	0	527	30	2	1436	401882	12470350
dead167	397195	203911	380332	780133	3197687	6843926	0	482	32	4	1414	394288	12199404
dead168	398086	204614	380833	783783	3200444	6864004	0	495	34	3	1400	395240	12228936
dead169	398268	204788	381335	784074	3216041	6875379	0	477	34	7	1424	395817	12257644
dead17	395181	202882	377996	778267	3164377	6796160	0	510	32	5	1402	392469	12109281
dead170	398293	204188	381627	783777	3197045	6866736	0	494	31	4	1420	395930	12229545
dead171	399401	204796	383831	786037	3239303	6904301	0	512	30	4	1429	397802	12317446
dead172	395838	203395	380649	778965	3224258	6862064	0	506	32	4	1418	393401	12240530
dead173	394520	202665	376515	777444	3155737	6791216	0	456	38	7	1397	391256	12091251
dead174	396166	203480	377922	779805	3171786	6816650	0	476	28	4	1416	392863	12140596
dead176	394496	202656	377178	778238	3154685	6784076	0	448	35	6	1404	391958	12085180
dead179	400570	205062	383988	787650	3216389	6902686	0	508	27	9	1404	397936	12296229
dead18	383362	201072	362044	778483	3118773	6664654	0	505	35	7	1391	376076	11886402
dead180	401542	205871	384775	789255	3233433	6923022	0	477	36	4	1427	398644	12338486
dead181	398926	204860	382857	785309	3226744	6886042	0	534	27	4	1431	396956	12283690
dead183	384972	201317	362665	778248	3117483	6668655	0	491	32	7	1397	377123	11892390
dead185	399384	204542	384136	784689	3231139	6910195	0	512	32	3	1421	398065	12314118
dead19	396132	203353	379679	778866	3186322	6830786	0	524	36	6	1419	394223	12171346
dead2	397516	203927	379913	781042	3200143	6843186	0	502	35	5	1412	394536	12202217
dead20	401666	205641	384548	788421	3232380	6931379	0	531	29	3	1456	398559	12344613
dead22	400180	204994	383649	786590	3233428	6913526	0	490	29	6	1428	398140	12322460
dead23	401150	205751	385574	788038	3259165	6949089	0	465	31	4	1437	399961	12390665
dead24	402122	206231	386106	789764	3257712	6963423	0	478	30	6	1440	400963	12408275
dead25	400965	206079	384769	789029	3245310	6932526	0	497	28	5	1447	399762	12360417
dead26	377468	201756	354529	787750	3097410	6618013	0	509	38	6	1403	366965	11805847
dead27	398513	204444	382080	785296	3202323	6878393	0	491	32	5	1420	396670	12249667
dead28	368771	198296	344807	774199	3014308	6453425	0	489	29	4	1372	356706	11512406
dead29	401977	205920	386348	789821	3255854	6956158	0	552	37	6	1447	400909	12399029
dead3	396334	203376	379630	780498	3196132	6834979	0	542	33	5	1405	393783	12186717
dead30	398360	204015	381665	782898	3226635	6887340	0	527	30	6	1405	396414	12279295
dead31	398481	204683	382614	784181	3225923	6889007	0	509	32	6	1405	397276	12284117
dead32	398528	204461	382694	783760	3236694	6896908	0	558	31	2	1408	396946	12301990
dead33	400915	205518	384326	788731	3238368	6927288	0	514	33	6	1427	399018	12346144
dead34	398468	204612	383440	784528	3238435	6900787	0	523	28	2	1418	397647	12309888
dead35	399697	205433	384639	786714	3253142	6923223	0	521	37	5	1423	398849	12353683
dead36	402106	206243	386605	789871	3260514	6966851	0	490	28	8	1446	401790	12415952
dead37	400436	205606	384399	787798	3222702	6905477	0	473	37	4	1420	398981	12307333
dead38	394660	204416	374816	785747	3168381	6803450	0	485	39	10	1403	388125	12121532
dead39	398157	204631	381788	783864	3216126	6888047	0	511	32	4	1412	397333	12271905
dead4	396621	203739	379806	782339	3190982	6840977	0	457	26	5	1406	393937	12190295
dead40	398042	204732	381612	785309	3230612	6891240	0	511	27	4	1430	395263	12288782
dead41	400739	205757	383501	788939	3227017	6916228	0	460	31	3	1428	397778	12321881
dead42	400877	205274	384270	788359	3230295	6927467	0	514	34	6	1435	398037	12336568
dead43	400363	205620	384001	787878	3239448	6926789	0	515	30	4	1405	398091	12344144
dead44	402217	206164	386038	790586	3258359	6962043	0	537	27	5	1438	400141	12407555
dead45	396884	204201	378809	784802	3210509	6856794	0	514	31	9	1404	392739	12226696
dead46	393228	202997	375334	779996	3197045	6804641	0	535	38	8	1407	388828	12144057
dead47	401575	206074	385740	790675	3255300	6953950	0	504	31	4	1417	400584	12395854
dead48	394841	204247	377667	785505	3220806	6851195	0	523	28	3	1419	391303	12227537
dead49	394003	202536	377325	774892	3175444	6788187	0	519	34	5	1397	392435	12106777
dead5	397238	203229	379177	779708	3185046	6836570	0	474	27	3	1395	393693	12176560
dead50	393107	202768	378673	776985	3215070	6818407	0	548	34	3	1425	392699	12179719
dead51	395801	204029	378824	781920	3203848	6838824	0	514	28	6	1410	392609	12197813
dead52	399037	204811	382771	786226	3240568	6908998	0	491	36	5	1416	396945	12321304
dead53	397227	204214	380216	781513	3177980	6843687	0	498	32	5	1394	395078	12181844
dead54	399818	205600	383183	787714	3224238	6904842	0	501	30	5	1437	397977	12305345
dead55	399202	204841	383384	785938	3246866	6909377	0	526	32	7	1418	397324	12328915
dead56	398393	204613	382874	784296	3227778	6889082	0	521	38	7	1426	397126	12286154
dead57	396315	203450	379272	780272	3201365	6837513	0	543	37	4	1403	393754	12193928
dead58	401488	205630	385562	788357	3254235	6944322	0	562	40	5	1433	399810	12381444
dead59	396399	204033	379236	783170	3206259	6845514	0	494	31	3	1405	393451	12209995
dead6	400923	205291	383299	788271	3219065	6909587	0	503	34	4	1401	397721	12306099
dead60	397171	204775	379395	785740	3210998	6860053	0	522	37	5	1395	393371	12233462
dead65	401130	205798	384771	789151	3232480	6932958	0	517	28	6	1408	399493	12347740
dead66	391244	202868	371998	780463	3179436	6769759	0	565	32	7	1378	385792	12083542
dead67	397864	204349	382504	783953	3230205	6887377	0	548	29	4	1410	396416	12284659
dead68	396583	203639	379261	780884	3190704	6836588	0	496	29	4	1410	393240	12182838
dead69	398350	204531	382154	785389	3228286	6881958	0	523	30	3	1426	396649	12279299
dead7	400390	205160	384997	787252	3254749	6933410	0	541	28	3	1434	399371	12367335
dead70	399223	205436	383206	787455	3225346	6899976	0	502	33	2	1432	397467	12300078
dead71	389806	202718	370234	780308	3181196	6758895	0	550	30	4	1400	384813	12069954
dead72	396199	204467	377413	785605	3207020	6847549	0	496	34	5	1424	391639	12211851
dead73	396566	205106	377630	787809	3193290	6841200	0	517	28	7	1443	392085	12195681
dead74	401669	206021	385263	790124	3241095	6939433	0	496	34	5	1417	399760	12365317
dead75	388561	203121	368732	785273	3164451	6764116	0	503	39	5	1409	381796	12058006
dead76	401022	206087	384368	790202	3234774	6927759	0	571	33	6	1423	399027	12345272
dead78	396341	203518	380559	781061	3215849	6853877	0	496	33	6	1399	395218	12228357
dead79	383055	200190	363026	772643	3115937	6651726	0	554	37	4	1378	376182	11864732
dead8	398961	204867	382154	786248	3204933	6877199	0	490	32	7	1414	395955	12252260
dead82	399191	205006	384521	785030	3238190	6917907	0	477	38	10	1415	398919	12330704
dead83	403118	206827	387184	791210	3257685	6974609	0	537	29	4	1429	401824	12424456
dead84	398672	204639	382137	784986	3220243	6893399	0	534	36	3	1409	396847	12282905
dead85	397683	204331	381264	782652	3193001	6853576	0	489	34	3	1421	395955	12210409
dead86	399648	204915	384410	786565	3255277	6923852	0	517	31	7	1410	398564	12355196
dead87	395112	203745	376117	783057	3177453	6818258	0	500	34	8	1405	390463	12146152
dead88	401912	205996	385719	790839	3242600	6953297	0	533	32	4	1430	401230	12383592
dead89	394731	202864	376552	778819	3168631	6800185	0	490	32	6	1377	390195	12113882
dead9	398144	204148	380784	783683	3202937	6864964	0	489	29	5	1404	396064	12232651
dead90	400909	205487	384521	787699	3243980	6935607	0	527	36	9	1424	399671	12359870
dead91	401486	205745	387116	788430	3267238	6955056	0	499	28	3	1420	401083	12408104
dead92	402377	205891	385556	790034	3240939	6949263	0	510	36	6	1438	399885	12375935
dead93	395955	203900	379202	781261	3198775	6836514	0	526	31	6	1401	393750	12191321
dead94	395735	202806	377324	777148	3152598	6797071	0	451	33	6	1425	391672	12096269
dead95	402060	206353	386762	791431	3270956	6972671	0	548	35	3	1434	400702	12432955
dead96	401262	205574	385106	788160	3240952	6941096	0	507	31	4	1434	399312	12363438
dead97	399011	204701	382391	785131	3217136	6887919	0	515	29	3	1422	396745	12275003
dead98	395523	203279	378864	779745	3193397	6829488	0	505	30	3	1373	393350	12175557
dead99	400313	205721	384320	788202	3240808	6924330	0	560	30	7	1417	398674	12344382
live1	392673	203504	371680	783607	3170422	6776292	0	518	32	3	1407	385898	12086036
live100	398015	204311	380049	784531	3196951	6861786	0	484	33	5	1400	394339	12221904
live101	393558	202823	375964	778267	3166013	6796607	0	482	35	5	1376	390050	12105180
live102	397567	204759	379129	786500	3189653	6852488	0	490	35	3	1411	393439	12205474
live103	397186	203785	379552	782153	3187480	6842195	0	523	36	5	1416	393831	12188162
live104	398441	204168	381004	783708	3204164	6867578	0	525	29	5	1394	395615	12236631
live105	397197	203879	379543	783827	3204826	6858645	0	476	33	6	1417	394025	12223874
live106	395016	202797	376926	777575	3167732	6802373	0	520	35	9	1391	391486	12115860
live107	396158	202949	377543	779281	3170746	6804367	0	472	33	4	1395	392014	12124962
live108	395950	203371	377062	780553	3160827	6798079	0	498	26	2	1404	391483	12109255
live109	399323	205004	382288	786094	3213366	6880148	0	476	29	7	1420	396674	12264829
live110	399406	204848	382261	785961	3221253	6897118	0	507	36	1	1424	396684	12289499
live111	398553	204346	380564	784570	3181773	6860772	0	509	36	7	1427	394677	12207234
live112	396204	203481	379025	780285	3180698	6822094	0	502	28	5	1409	393280	12157011
live113	396675	203470	378299	780720	3185255	6824688	0	471	36	5	1412	393115	12164146
live114	378317	200235	355080	778739	3077484	6581058	0	476	30	3	1393	369562	11742377
live115	395112	202630	377017	778327	3174212	6797987	0	513	36	5	1387	391894	12119120
live116	392490	201283	375655	775795	3145912	6775031	0	477	35	7	1402	389345	12057432
live117	385526	202238	364620	780693	3136095	6701958	0	525	29	3	1396	377679	11950762
live119	387144	203146	365523	784285	3130475	6713288	0	490	28	8	1385	380307	11966079
live12	393801	202609	375233	777039	3143610	6767151	0	481	25	3	1390	390300	12051642
live121	394783	202542	376382	777745	3156055	6785793	0	466	28	3	1401	391306	12086504
live122	381354	199689	358008	771055	3043165	6553447	0	437	31	5	1395	371253	11679839
live123	395129	203262	376044	778731	3148115	6782058	0	445	28	7	1382	390717	12075918
live124	398367	204037	381948	782824	3215566	6880436	0	512	31	4	1412	396087	12261224
live125	395865	202852	377514	779016	3167927	6816163	0	497	27	5	1392	392480	12133738
live126	394858	202687	377963	777899	3175572	6800108	0	498	30	3	1386	392225	12123229
live127	398687	204423	381666	784357	3216002	6883947	0	527	36	6	1426	396568	12267645
live128	377112	199694	352648	777180	3048722	6553279	0	506	31	5	1384	365953	11676514
live129	399689	205254	382950	787265	3211327	6895482	0	511	31	5	1438	397010	12280962
live13	399059	204571	381658	785142	3208417	6884719	0	528	31	5	1414	396389	12261933
live130	399939	205012	381936	785879	3220630	6902845	0	505	40	4	1408	396461	12294659
live131	399676	204968	382620	786743	3206114	6885254	0	482	37	5	1415	397204	12264518
live132	396395	203826	378104	782278	3171572	6824646	0	500	38	4	1391	392817	12151571
live133	390746	200966	371688	771288	3103863	6694282	0	459	28	6	1364	385975	11920665
live134	399996	204976	383405	786444	3214093	6894198	0	488	33	6	1414	397567	12282620
live135	401678	205849	384450	789137	3229344	6927043	0	460	32	5	1425	399149	12338572
live136	398391	204073	378144	783355	3180670	6844758	0	469	32	4	1419	393536	12184851
live137	398189	203760	380325	783120	3209411	6870338	0	563	33	7	1392	394069	12241207
live138	395743	203135	378297	779447	3178100	6815293	0	482	37	5	1414	392753	12144706
live139	395757	203013	378494	779935	3183610	6821293	0	462	33	6	1385	392420	12156408
live14	378994	200334	356011	775527	3060118	6578774	0	497	24	5	1371	370456	11722111
live140	396913	203822	378947	782028	3186897	6835754	0	502	28	7	1425	394129	12180452
live141	399428	204986	381311	783902	3189951	6866715	0	475	30	5	1402	395756	12223961
live142	395858	203335	378901	779010	3175164	6827787	0	503	32	4	1407	393111	12155112
live143	398662	204463	380256	783585	3198921	6866844	0	494	33	3	1404	395259	12229924
live144	396757	203771	379993	781535	3187571	6836939	0	529	28	5	1398	394515	12183041
live145	401139	205752	385064	788657	3236080	6938066	0	487	31	5	1416	399076	12355773
live146	396202	203250	379207	780685	3188418	6839999	0	500	33	5	1422	393847	12183568
live147	398546	204532	381757	783812	3217214	6877114	0	501	35	6	1405	396083	12261005
live148	397849	204252	379800	783389	3183618	6846760	0	510	35	7	1403	394566	12192189
live149	394475	202626	376649	775892	3160103	6785509	0	522	30	6	1394	390773	12087979
live15	397399	203889	379642	781336	3184726	6834248	0	479	38	8	1421	393611	12176797
live150	398545	204678	382185	785246	3224747	6894060	0	520	28	5	1412	396687	12288113
live151	397409	203936	380506	783153	3193211	6850422	0	508	29	2	1407	395341	12205924
live152	398133	204194	379860	783656	3182393	6851206	0	488	40	5	1396	395057	12196428
live153	398975	204765	384194	785409	3252347	6911250	0	559	37	4	1423	397442	12336405
live154	401355	206147	384127	789921	3225136	6930693	0	498	37	6	1424	398859	12338203
live155	378386	201651	356489	785771	3102983	6633294	0	493	33	5	1389	369585	11830079
live156	398758	204431	380532	784779	3177399	6859242	0	490	39	9	1400	395109	12202188
live157	396834	203035	378946	779994	3185175	6831302	0	509	35	5	1410	392914	12170159
live158	398048	204069	380679	782724	3192869	6854054	0	450	32	6	1411	394908	12209250
live159	398996	204321	380849	785051	3183655	6873517	0	494	30	6	1407	395270	12223596
live16	393706	202165	376395	775430	3151409	6772635	0	465	25	2	1383	390152	12063767
live160	394427	202258	376003	775678	3148776	6768618	0	471	30	4	1422	390705	12058392
live161	396775	204822	377169	786312	3191097	6843194	0	527	31	6	1422	391863	12193218
live162	390723	203559	369309	783711	3138935	6755934	0	466	35	8	1405	383064	12027149
live163	394955	203772	376799	782599	3197355	6826807	0	484	35	5	1408	391431	12175650
live164	396373	203855	378438	780717	3179985	6822194	0	478	36	6	1400	393530	12157012
live165	398942	204917	381367	786967	3196170	6878728	0	503	27	2	1428	396594	12245645
live166	394121	204800	373315	789194	3192023	6818714	0	469	36	5	1416	387471	12161564
live167	396289	203559	379152	780395	3193945	6823972	0	493	37	5	1409	393971	12173227
live168	399426	204804	381930	786346	3230110	6895361	0	517	26	6	1404	396036	12295966
live169	396451	204481	378449	785202	3208634	6849256	0	533	36	5	1403	392036	12216486
live17	397597	204031	380136	782586	3201752	6842844	0	507	33	4	1403	394606	12205499
live170	393133	202956	375491	778766	3182505	6798586	0	551	30	4	1392	389575	12122989
live171	395765	202935	378058	779566	3177560	6813818	0	486	31	5	1417	392465	12142106
live172	391954	202719	373323	779935	3168031	6768936	0	526	29	3	1393	387582	12074431
live173	400094	205169	382618	787570	3215753	6903722	0	499	40	4	1412	397449	12294330
live174	396420	203711	378606	781962	3185668	6833209	0	532	32	6	1400	392974	12174520
live175	401111	205521	384745	787278	3253693	6935349	0	523	30	5	1434	399619	12369308
live176	399149	205425	381299	786975	3201925	6875959	0	507	29	6	1411	395089	12247774
live177	396287	203510	379951	782703	3204862	6843883	0	508	30	6	1394	393797	12206931
live178	394488	203105	374727	780561	3155047	6781832	0	483	34	9	1411	389064	12080761
live179	398832	204605	381264	784039	3193573	6867685	0	511	39	4	1407	396162	12228121
live18	387053	202707	365832	783074	3126408	6713069	0	534	34	7	1384	380735	11960837
live19	395931	202948	377954	779991	3167256	6815154	0	484	31	5	1417	392216	12133387
live2	400106	205315	383734	787608	3226459	6908226	0	490	29	2	1412	398015	12311396
live20	393635	202307	374878	777269	3142135	6763008	0	485	26	7	1398	389784	12044932
live21	396324	203589	378754	780147	3188755	6834379	0	462	33	4	1409	393717	12177573
live22	387227	202106	364825	782039	3139937	6706698	0	516	31	2	1404	378586	11963371
live23	390548	203532	369954	787308	3177775	6782567	0	545	34	6	1425	383432	12097126
live24	394603	203385	375685	780490	3164733	6790145	0	496	37	7	1388	389277	12100246
live25	398411	204359	380835	784127	3208601	6864695	0	467	39	6	1419	395298	12238257
live26	373424	199794	349615	776649	3026611	6508597	0	492	30	6	1380	364124	11600722
live27	395783	203057	377121	779743	3154196	6790134	0	479	32	7	1393	391335	12093280
live28	387598	201544	367655	777213	3127702	6699282	0	502	35	9	1397	382291	11945228
live30	394542	202760	376660	777998	3152482	6795954	0	500	34	4	1391	391550	12093875
live31	393833	203473	374958	781197	3167220	6792125	0	524	32	5	1390	388483	12103240
live32	397705	204091	380153	782896	3193628	6850051	0	491	30	8	1389	394474	12204916
live33	398292	204693	380187	785122	3188914	6861651	0	490	31	7	1404	394245	12215036
live34	398556	204133	380346	783710	3199020	6864532	0	471	30	6	1408	395456	12227668
live35	395179	203593	377025	781170	3181983	6811144	0	515	28	6	1386	391194	12143223
live36	391996	203898	371057	784104	3155176	6764885	0	478	29	8	1417	385126	12058174
live38	394033	202819	375730	775436	3152312	6771685	0	508	40	4	1393	390386	12064346
live4	396411	204512	378007	786573	3205003	6856288	0	509	35	6	1425	392296	12221065
live40	395361	203323	377856	782313	3180109	6813385	0	506	28	5	1440	392143	12146469
live41	398052	204435	381125	783369	3223463	6881595	0	519	35	5	1411	394974	12268983
live43	402827	206337	386466	791067	3261468	6964352	0	567	39	6	1451	401356	12415936
live44	400619	205352	384517	788486	3257754	6939526	0	531	34	4	1445	398986	12377254
live45	396280	203266	377830	779232	3173119	6810314	0	488	27	3	1423	392647	12134629
live46	387574	203565	366021	787064	3160909	6746852	0	472	35	10	1400	378966	12032868
live47	399408	204751	383905	787031	3233350	6910220	0	538	33	6	1410	397447	12318099
live48	396057	203364	379622	780056	3197081	6828762	0	505	35	5	1410	394136	12181033
live49	396406	203545	379104	780982	3186232	6823830	0	450	37	7	1415	393901	12165909
live5	394532	203069	377061	779467	3184603	6808898	0	526	34	7	1423	391244	12140864
live51	394829	202715	378584	777324	3185075	6812102	0	489	29	4	1386	393246	12145783
live52	394504	202686	378143	777493	3178914	6803185	0	514	28	4	1405	392492	12129368
live53	395521	202868	379333	779314	3198451	6828789	0	462	28	5	1408	393349	12179528
live54	398720	204764	382267	784912	3226492	6885462	0	526	28	2	1415	395973	12280561
live55	395713	203069	379563	780367	3194462	6827183	0	496	31	5	1397	393767	12176053
live56	398643	204460	380820	785581	3216214	6883117	0	526	31	4	1394	395465	12266255
live57	398741	204835	381043	784491	3226591	6887947	0	481	35	4	1402	396135	12281705
live58	402280	206294	385727	790728	3247067	6955294	0	482	30	4	1436	399952	12389294
live59	401590	205708	384642	789196	3222596	6931429	0	502	32	8	1430	398438	12335571
live6	384008	200106	362824	772319	3079400	6616239	0	449	37	7	1376	377503	11794268
live60	395466	203104	378184	778513	3195703	6830791	0	511	29	6	1417	393233	12176957
live61	396115	203244	378421	780538	3195791	6828202	0	472	34	4	1405	393009	12177235
live62	397141	203932	381031	782300	3207085	6851766	0	486	37	5	1439	394820	12220042
live63	394312	202998	375014	780419	3158767	6788584	0	473	30	7	1387	388280	12090271
live64	388937	201651	368230	777140	3122448	6695326	0	477	27	4	1374	381195	11936809
live65	398315	203972	381901	784237	3226547	6880813	0	482	36	4	1429	396372	12274108
live66	395753	203495	378354	780441	3176126	6814793	0	531	33	5	1399	393108	12144038
live67	397770	204427	380574	782964	3196789	6859389	0	430	34	4	1423	394614	12218418
live68	392560	201535	372804	774243	3113826	6715951	0	477	32	8	1380	386867	11959683
live69	396892	203739	379260	781435	3187145	6842128	0	533	32	7	1395	393829	12186395
live7	397497	203785	380191	783248	3197587	6859033	0	501	34	5	1432	394904	12218217
live70	392432	201481	372404	772326	3124483	6728056	0	442	24	5	1396	387568	11980617
live71	400339	205375	383481	787627	3224703	6911698	0	501	32	6	1429	398350	12313541
live72	395984	203229	379844	780004	3202996	6838921	0	494	28	6	1395	393704	12196605
live73	397289	204057	380823	782625	3198627	6852917	0	535	39	5	1409	395523	12213849
live74	393496	202293	373748	776517	3115166	6739362	0	446	28	5	1397	388361	11990819
live75	394401	203114	376265	777900	3165297	6786487	0	442	33	7	1399	390551	12095896
live76	396650	204742	379012	786729	3230284	6869031	0	502	32	5	1407	392352	12260746
live77	400815	205226	384955	787228	3254708	6939253	0	515	30	7	1421	398806	12372964
live78	397634	204095	381464	783417	3209585	6863583	0	522	27	3	1424	395793	12237547
live79	395628	202830	377467	780304	3155378	6803970	0	524	29	4	1395	391798	12109327
live80	398202	204100	380920	783913	3197740	6859297	0	514	21	4	1396	395102	12221209
live81	392640	202187	373917	775694	3121545	6742544	0	506	38	2	1394	388674	11999141
live82	397361	204047	381097	783087	3220709	6875029	0	499	33	8	1393	395331	12258594
live83	400844	205596	384806	787388	3252058	6936181	0	510	34	6	1455	399704	12368582
live85	395940	203278	378839	779523	3184610	6827832	0	510	28	5	1413	392903	12164881
live86	396885	203676	377745	782480	3164331	6818921	0	501	36	6	1418	392562	12138561
live87	398200	203955	380359	783690	3205812	6855493	0	515	32	3	1413	394952	12224424
live88	397561	204032	379624	781670	3196422	6841439	0	497	36	5	1408	393929	12196623
live9	382923	202860	360704	785668	3120486	6679546	0	497	31	6	1417	374681	11908819
live90	394447	202921	374959	778073	3142387	6770227	0	421	26	5	1402	390083	12054951
live91	398897	204550	381941	784382	3212403	6885883	0	493	31	7	1402	395724	12265713
live92	400429	205321	385585	788370	3256546	6941045	0	510	34	3	1427	400088	12379358
live93	393538	202386	374544	774956	3136394	6750419	0	459	36	6	1375	388036	12022149
live94	399642	205137	385922	787038	3272672	6943598	0	506	36	3	1437	399412	12395403
live95	359954	195880	333974	770140	2952143	6324521	0	528	24	4	1348	347722	11286238
live96	396280	203820	377749	782230	3160151	6813970	0	447	32	6	1402	392222	12128309
live97	395762	202795	377487	778904	3159239	6806059	0	512	34	4	1393	391783	12113972
live98	394982	202958	377403	777447	3174626	6807759	0	455	27	2	1391	392108	12129158
live99	393448	203782	374916	783678	3190248	6810906	0	539	34	6	1420	388084	12147061
