# Supplementary material for: First insight of the genome-wide association study and genomic prediction into enteritis disease (Vibrio harveyi) resistance trait in the lined seahorse (Hippocampus erectus)
Source: Front Immunol. 2024 Oct 3;15:1474746. doi: 10.3389/fimmu.2024.1474746 (PMC11484275; doi:10.3389/fimmu.2024.1474746)
Supplement: Supplementary file 3 [file Table3.xlsx]

## Sheet: Sheet1
Table S3 Candidate genes associated with enteritis disease resistant trait in lined seahorse.
SNP ID	Gene annotation	Gene ID
NW_017805146.1_376741	grainyhead-like protein 2 homolog isoform X1	LOC109514565
	uncharacterized LOC109514653	LOC109514653
	zinc finger protein 706	znf706
	14-3-3 protein zeta-like isoform X1	LOC109514611
	polyadenylate-binding protein 1-like	LOC109514648
	type-4 ice-structuring protein LS-12-like	LOC109514623
	LIX1-like protein isoform X1	lix1l
	splicing factor 3B subunit 4	sf3b4
	synaptic vesicle glycoprotein 2A-like	SV2A
	cathepsin L1-like	CTSL1
	brachyury protein homolog A	LOC109514581
	nuclear migration protein nudC	nudc
	kinesin-associated protein 3	kifap3
	keratinocyte differentiation factor 1-like	LOC109514598
	palmitoyltransferase ZDHHC18-like isoform X1	LOC109514577
	rho guanine nucleotide exchange factor 2 isoform X1	arhgef2
	tropomyosin alpha-3 chain	LOC109514607
	death-associated protein kinase 2-like isoform X1	LOC109514594
	translocon-associated protein subunit beta	ssr2
	protein TMEPAI-like	LOC109514610
	THAP domain-containing protein 7 isoform X1	thap7
	uncharacterized protein LOC109514615	LOC109514615
	semaphorin-4A-like	LOC109514559
	protein S100-A14	s100a14
	40S ribosomal protein S27	LOC109514644
	small conductance calcium-activated potassium channel protein 1-like isoform X1	LOC109514562
	neuronal acetylcholine receptor subunit alpha-7-like	LOC109514545
	CHRNA7-FAM7A fusion protein-like	LOC109514574
	uncharacterized LOC109514657	LOC109514657
	sorting nexin-27-like	LOC109514569
NW_017805931.1_723492	unconventional myosin-XVIIIb-like isoform X1	LOC109527911
NW_017805931.1_723497	seizure 6-like protein isoform X1	sez6l
	electrogenic sodium bicarbonate cotransporter 4-like	LOC109527912
	uncharacterized LOC109527921	LOC109527921
	sarcoplasmic reticulum histidine-rich calcium-binding protein-like	LOC109527919
	scavenger receptor class B member 1 isoform X1	scarb1
	blastula protease 10-like	LOC109527918
	WD repeat domain phosphoinositide-interacting protein 4	wdr45
	EKC/KEOPS complex subunit LAGE3 isoform X1	lage3
	cGMP-dependent protein kinase 1-like isoform X1	LOC109527914
	NMDA receptor synaptonuclear signaling and neuronal migration factor-like isoform X1	LOC109527915
	uncharacterized LOC109527958	LOC109527958
	patatin-like phospholipase domain-containing protein 7 isoform X1	LOC109527957
	chloride intracellular channel protein 4-like	LOC109527952
	alpha-(1,3)-fucosyltransferase 7	fut7
NW_017804912.1_161199	cadherin-2-like	LOC109525264
NW_017804912.1_161220	leucine-rich repeat-containing protein 41 isoform X1	lrrc41
	uncharacterized protein LOC109525330	LOC109525330
	transcription initiation factor TFIID subunit 4B-like	LOC109524483
	probable ATP-dependent RNA helicase DDX10	ddx10
	protein SZT2-like	LOC109524493
	protein SZT2-like	LOC109524503
	protein SZT2-like	LOC109525029
	uncharacterized gene	trnav-gac
	tRNA-Val	trnav-gac
	putative hydroxypyruvate isomerase isoform X1	hyi
	receptor-type tyrosine-protein phosphatase F-like	LOC109524514
	lysine-specific demethylase 4A isoform X1	kdm4a
	DNA-directed RNA polymerase I subunit RPA2	polr1b
	artemin	artn
	DNA repair and recombination protein RAD54-like	rad54l
	uncharacterized LOC109524814	LOC109524814
	rho GTPase-activating protein 39	arhgap39
NW_017804753.1_95799	E3 ubiquitin-protein ligase UBR3	ubr3
	methyltransferase-like protein 5	mettl5
	lupus La protein isoform X1	ssb
	kelch-like protein 23 isoform X1	klhl23
	D-3-phosphoglycerate dehydrogenase	phgdh
	coiled-coil domain-containing protein 173	ccdc173
	peptidyl-prolyl cis-trans isomerase G	ppig
	FAST kinase domain-containing protein 1, mitochondrial	fastkd1
	kelch-like protein 41 isoform X1	klhl41
	Bardet-Biedl syndrome 5 protein	bbs5
	collagen alpha-1(XXVIII) chain-like	col28a2a
	ATP synthase subunit beta, mitochondrial	LOC109520254
	coiled-coil domain-containing protein 89	ccdc89
	low-density lipoprotein receptor-related protein 2	lrp2
NW_017808402.1_621059	adenylate cyclase type 2-like	LOC109508262
	triple functional domain protein-like isoform X1	LOC109508261
	importin subunit alpha-7	LOC109508282
	3-oxo-5-alpha-steroid 4-dehydrogenase 1	srd5a1
	non-canonical poly(A) RNA polymerase PAPD7-like	LOC109508283
NW_017826580.1_30	None
NW_017828589.1_317	None
NW_017826580.1_29	None
