# Supplementary material for: First insight of the genome-wide association study and genomic prediction into enteritis disease (Vibrio harveyi) resistance trait in the lined seahorse (Hippocampus erectus)
Source: Front Immunol. 2024 Oct 3;15:1474746. doi: 10.3389/fimmu.2024.1474746 (PMC11484275; doi:10.3389/fimmu.2024.1474746)
Supplement: Supplementary file 4 [file Table4.xlsx]

## Sheet: Sheet1
Table S4 Signaling pathway in GO terms associated with enteritis disease resistance trait in lined seahorse
GO Term	Go ID	GO category	Input number	Background number	P-Value	Input
corpus callosum morphogenesis	GO:0021540	BP	3	6	4.90751e-07	XP_019739990.1|XP_019740816.1|XP_019739998.1
protein localization to lysosome	GO:0061462	BP	3	11	2.11264e-06	XP_019739990.1|XP_019740816.1|XP_019739998.1
negative regulation of TORC1 signaling	GO:1904262	BP	3	18	7.64847e-06	XP_019739990.1|XP_019740816.1|XP_019739998.1
pigmentation	GO:0043473	BP	3	26	2.07932e-05	XP_019739990.1|XP_019740816.1|XP_019739998.1
regulation of amyloid precursor protein catabolic process	GO:1902991	BP	2	5	6.90405e-05	XP_019723363.1|XP_019723292.1
cellular response to amino acid starvation	GO:0034198	BP	3	44	9.0115e-05	XP_019739990.1|XP_019740816.1|XP_019739998.1
transmembrane receptor protein tyrosine phosphatase signaling pathway	GO:0007185	BP	2	6	9.19448e-05	XP_019740009.1|XP_019713699.1
signal transduction	GO:0007165	BP	9	1013	0.000102718	XP_019740447.1|XP_019723355.1|XP_019723292.1|XP_019723363.1|XP_019740459.1|XP_019723381.1|XP_019745665.1|XP_019723317.1|XP_019723440.1
cellular response to glucose starvation	GO:0042149	BP	3	48	0.000115129	XP_019739990.1|XP_019740816.1|XP_019739998.1
modulation of excitatory postsynaptic potential	GO:0098815	BP	2	7	0.000118075	XP_019723363.1|XP_019723292.1
central nervous system development	GO:0007417	BP	4	139	0.000142466	XP_019739998.1|XP_019739990.1|XP_019740816.1|XP_019713699.1
androgen biosynthetic process	GO:0006702	BP	2	10	0.000215701	XP_019713735.1|XP_019745675.1
positive regulation of protein metabolic process	GO:0051247	BP	2	10	0.000215701	XP_019723363.1|XP_019723292.1
acetylcholine receptor signaling pathway	GO:0095500	BP	2	11	0.000254617	XP_019723363.1|XP_019723292.1
short-term memory	GO:0007614	BP	2	11	0.000254617	XP_019723363.1|XP_019723292.1
post-embryonic development	GO:0009791	BP	3	67	0.000295173	XP_019739990.1|XP_019740816.1|XP_019739998.1
negative regulation of amyloid-beta formation	GO:1902430	BP	2	14	0.000390327	XP_019723363.1|XP_019723292.1
response to amyloid-beta	GO:1904645	BP	2	14	0.000390327	XP_019723363.1|XP_019723292.1
positive regulation of neuron migration	GO:2001224	BP	2	15	0.000441847	XP_019745669.1|XP_019723315.1
neural tube closure	GO:0001843	BP	3	78	0.000453483	XP_019723381.1|XP_019723343.1|XP_019731481.1
tRNA processing	GO:0008033	BP	2	18	0.000615095	XP_019745682.1|XP_019731810.1
positive regulation of amyloid-beta formation	GO:1902004	BP	2	19	0.000679037	XP_019723363.1|XP_019723292.1
regulation of neuron death	GO:1901214	BP	2	21	0.000816142	XP_019723363.1|XP_019723292.1
cellular calcium ion homeostasis	GO:0006874	BP	3	98	0.000862867	XP_019723363.1|XP_019723292.1|XP_019723326.1
ion transport	GO:0006811	BP	3	100	0.000913292	XP_019723333.1|XP_019723363.1|XP_019723292.1
positive regulation of long-term synaptic potentiation	GO:1900273	BP	2	23	0.000965467	XP_019723363.1|XP_019723292.1
angiogenesis	GO:0001525	BP	4	238	0.00103771	XP_019723440.1|XP_019732963.1|XP_019723322.1|XP_019745751.1
synaptic transmission, cholinergic	GO:0007271	BP	2	25	0.00112692	XP_019723363.1|XP_019723292.1
positive regulation of excitatory postsynaptic potential	GO:2000463	BP	2	26	0.00121218	XP_019723363.1|XP_019723292.1
neural tube development	GO:0021915	BP	2	29	0.00148588	XP_019723343.1|XP_019733403.1
response to nicotine	GO:0035094	BP	2	30	0.00158307	XP_019723363.1|XP_019723292.1
spinal cord development	GO:0021510	BP	2	32	0.00178629	XP_019713735.1|XP_019733403.1
regulation of small GTPase mediated signal transduction	GO:0051056	BP	3	139	0.00229277	XP_019740447.1|XP_019723315.1|XP_019713699.1
autophagy of mitochondrion	GO:0000422	BP	2	38	0.00246606	XP_019745677.1|XP_019723422.1
embryo implantation	GO:0007566	BP	2	40	0.00271573	XP_019745746.1|XP_019740412.1
forebrain development	GO:0030900	BP	2	46	0.00353276	XP_019731481.1|XP_019745665.1
negative regulation of tumor necrosis factor production	GO:0032720	BP	2	49	0.00397903	XP_019723363.1|XP_019723292.1
cognition	GO:0050890	BP	2	50	0.00413331	XP_019723363.1|XP_019723292.1
nervous system process	GO:0050877	BP	2	51	0.00429033	XP_019723363.1|XP_019723292.1
synapse organization	GO:0050808	BP	2	51	0.00429033	XP_019723363.1|XP_019723292.1
cellular response to growth factor stimulus	GO:0071363	BP	2	59	0.00564411	XP_019731481.1|XP_019713735.1
learning or memory	GO:0007611	BP	2	60	0.00582538	XP_019723363.1|XP_019723292.1
vasculogenesis	GO:0001570	BP	2	62	0.00619584	XP_019723381.1|XP_019745651.1
excitatory postsynaptic potential	GO:0060079	BP	2	62	0.00619584	XP_019723363.1|XP_019723292.1
in utero embryonic development	GO:0001701	BP	3	202	0.00639731	XP_019745651.1|XP_019731364.1|XP_019723464.1
electron transport chain	GO:0022900	BP	2	69	0.00757453	XP_019713735.1|XP_019733403.1
cerebral cortex development	GO:0021987	BP	2	70	0.00778178	XP_019741190.1|XP_019713735.1
cellular response to starvation	GO:0009267	BP	2	72	0.00820391	XP_019713735.1|XP_019745677.1
axon guidance	GO:0007411	BP	3	222	0.00825246	XP_019723322.1|XP_019740459.1|XP_019713699.1
positive regulation of translation	GO:0045727	BP	2	73	0.00841876	XP_019732007.1|XP_019723494.1
calcium ion transport	GO:0006816	BP	2	75	0.00885601	XP_019723363.1|XP_019723292.1
brain development	GO:0007420	BP	3	231	0.00917999	XP_019741190.1|XP_019723343.1|XP_019733403.1
protein phosphorylation	GO:0006468	BP	4	451	0.00980925	XP_019723440.1|XP_019723404.1|XP_019745665.1|XP_019713699.1
positive regulation of neuron differentiation	GO:0045666	BP	2	82	0.0104645	XP_019740421.1|XP_019723315.1
memory	GO:0007613	BP	2	82	0.0104645	XP_019723363.1|XP_019723292.1
determination of heart left/right asymmetry	GO:0061371	BP	1	5	0.0109384	XP_019723381.1
RNA 3' uridylation	GO:0071076	BP	1	5	0.0109384	XP_019713734.1
female genitalia development	GO:0030540	BP	1	5	0.0109384	XP_019713735.1
pulmonary artery morphogenesis	GO:0061156	BP	1	5	0.0109384	XP_019731481.1
taurine metabolic process	GO:0019530	BP	1	5	0.0109384	XP_019733403.1
negative regulation of histone H3-K9 trimethylation	GO:1900113	BP	1	5	0.0109384	XP_019740421.1
neuron projection arborization	GO:0140058	BP	1	5	0.0109384	XP_019731481.1
anterior head development	GO:0097065	BP	1	5	0.0109384	XP_019741531.1
response to follicle-stimulating hormone	GO:0032354	BP	1	5	0.0109384	XP_019713735.1
radial glial cell differentiation	GO:0060019	BP	1	5	0.0109384	XP_019741190.1
positive regulation of synaptic vesicle clustering	GO:2000809	BP	1	5	0.0109384	XP_019741190.1
androgen catabolic process	GO:0006710	BP	1	5	0.0109384	XP_019713735.1
folate import across plasma membrane	GO:1904447	BP	1	5	0.0109384	XP_019731481.1
negative regulation of SMAD protein complex assembly	GO:0010991	BP	1	5	0.0109384	XP_019723439.1
multicellular organism growth	GO:0035264	BP	2	84	0.010946	XP_019723343.1|XP_019745751.1
cell adhesion	GO:0007155	BP	4	478	0.0119174	XP_019732119.1|XP_019741190.1|XP_019723343.1|XP_019740009.1
T-helper 1 cell differentiation	GO:0045063	BP	1	6	0.01275	XP_019723322.1
glycine metabolic process	GO:0006544	BP	1	6	0.01275	XP_019733403.1
response to fungicide	GO:0060992	BP	1	6	0.01275	XP_019713735.1
cholesterol import	GO:0070508	BP	1	6	0.01275	XP_019745675.1
G1 to G0 transition	GO:0070314	BP	1	6	0.01275	XP_019733403.1
retina vasculature morphogenesis in camera-type eye	GO:0061299	BP	1	6	0.01275	XP_019745751.1
regulation of myoblast differentiation	GO:0045661	BP	1	6	0.01275	XP_019732529.1
intramembranous ossification	GO:0001957	BP	1	6	0.01275	XP_019723422.1
regulation of stem cell differentiation	GO:2000736	BP	1	6	0.01275	XP_019740421.1
negative regulation of stem cell proliferation	GO:2000647	BP	1	6	0.01275	XP_019723417.1
regulation of intrinsic apoptotic signaling pathway	GO:2001242	BP	1	6	0.01275	XP_019723404.1
regulation of skeletal muscle cell differentiation	GO:2001014	BP	1	6	0.01275	XP_019732529.1
negative regulation of cartilage development	GO:0061037	BP	1	6	0.01275	XP_019723422.1
cellular response to gonadotropin stimulus	GO:0071371	BP	1	6	0.01275	XP_019745669.1
negative regulation of vascular associated smooth muscle cell migration	GO:1904753	BP	1	6	0.01275	XP_019745665.1
male gonad development	GO:0008584	BP	2	93	0.0132313	XP_019731481.1|XP_019713735.1
positive regulation of cell population proliferation	GO:0008284	BP	4	501	0.013927	XP_019723363.1|XP_019740421.1|XP_019723381.1|XP_019723292.1
anterior/posterior axis specification, embryo	GO:0008595	BP	1	7	0.0145583	XP_019723381.1
positive regulation of cholesterol storage	GO:0010886	BP	1	7	0.0145583	XP_019745675.1
lung lobe morphogenesis	GO:0060463	BP	1	7	0.0145583	XP_019723343.1
plus-end-directed vesicle transport along microtubule	GO:0072383	BP	1	7	0.0145583	XP_019723317.1
regulation of mitochondrial mRNA stability	GO:0044528	BP	1	7	0.0145583	XP_019732246.1
relaxation of vascular associated smooth muscle	GO:0060087	BP	1	7	0.0145583	XP_019745665.1
protein localization to cytoplasmic stress granule	GO:1903608	BP	1	7	0.0145583	XP_019731810.1
ventricular compact myocardium morphogenesis	GO:0003223	BP	1	7	0.0145583	XP_019731481.1
recognition of apoptotic cell	GO:0043654	BP	1	7	0.0145583	XP_019745675.1
serotonin metabolic process	GO:0042428	BP	1	7	0.0145583	XP_019713735.1
lung epithelial cell differentiation	GO:0060487	BP	1	7	0.0145583	XP_019723343.1
negative regulation of keratinocyte differentiation	GO:0045617	BP	1	7	0.0145583	XP_019723343.1
sex determination	GO:0007530	BP	1	7	0.0145583	XP_019713735.1
regulation of membrane potential	GO:0042391	BP	2	99	0.0148599	XP_019723363.1|XP_019723292.1
positive regulation of leukocyte tethering or rolling	GO:1903238	BP	1	8	0.0163633	XP_019745746.1
metal ion transport	GO:0030001	BP	1	8	0.0163633	XP_019731481.1
neuroepithelial cell differentiation	GO:0060563	BP	1	8	0.0163633	XP_019741190.1
cell-cell adhesion mediated by cadherin	GO:0044331	BP	1	8	0.0163633	XP_019741190.1
penetration of zona pellucida	GO:0007341	BP	1	8	0.0163633	XP_019723381.1
regulation of endothelial cell migration	GO:0010594	BP	1	8	0.0163633	XP_019723322.1
L-serine biosynthetic process	GO:0006564	BP	1	8	0.0163633	XP_019733403.1
glyoxylate metabolic process	GO:0046487	BP	1	8	0.0163633	XP_019740797.1
establishment of Golgi localization	GO:0051683	BP	1	8	0.0163633	XP_019723440.1
cellular hyperosmotic response	GO:0071474	BP	1	8	0.0163633	XP_019723315.1
response to leptin	GO:0044321	BP	1	8	0.0163633	XP_019731481.1
positive regulation of epidermal cell differentiation	GO:0045606	BP	1	8	0.0163633	XP_019723417.1
negative regulation of receptor binding	GO:1900121	BP	1	8	0.0163633	XP_019740009.1
olfactory behavior	GO:0042048	BP	1	8	0.0163633	XP_019731364.1
cardiac muscle fiber development	GO:0048739	BP	1	9	0.018165	XP_019745651.1
cardiac ventricle morphogenesis	GO:0003208	BP	1	9	0.018165	XP_019723343.1
cellular response to muramyl dipeptide	GO:0071225	BP	1	9	0.018165	XP_019723315.1
cellular response to testosterone stimulus	GO:0071394	BP	1	9	0.018165	XP_019713735.1
postsynapse organization	GO:0099173	BP	1	9	0.018165	XP_019740447.1
primitive streak formation	GO:0090009	BP	1	9	0.018165	XP_019723381.1
cotranslational protein targeting to membrane	GO:0006613	BP	1	9	0.018165	XP_019723464.1
keratinocyte development	GO:0003334	BP	1	9	0.018165	XP_019723417.1
L-fucose catabolic process	GO:0042355	BP	1	9	0.018165	XP_019745746.1
coronary artery morphogenesis	GO:0060982	BP	1	9	0.018165	XP_019731481.1
regulation of mRNA stability	GO:0043488	BP	2	111	0.0183606	XP_019723440.1|XP_019723494.1
calcium ion transmembrane transport	GO:0070588	BP	2	115	0.0195975	XP_019723363.1|XP_019723292.1
nuclear-transcribed mRNA catabolic process, nonsense-mediated decay	GO:0000184	BP	2	116	0.0199121	XP_019723494.1|XP_019723487.1
histone H3-K36 demethylation	GO:0070544	BP	1	10	0.0199635	XP_019740421.1
blood vessel endothelial cell migration	GO:0043534	BP	1	10	0.0199635	XP_019745675.1
autophagy of nucleus	GO:0044804	BP	1	10	0.0199635	XP_019745677.1
IRES-dependent viral translational initiation	GO:0075522	BP	1	10	0.0199635	XP_019731810.1
regulation of phagocytosis	GO:0050764	BP	1	10	0.0199635	XP_019745675.1
cerebellar Purkinje cell layer development	GO:0021680	BP	1	10	0.0199635	XP_019745661.1
negative regulation of histone acetylation	GO:0035067	BP	1	10	0.0199635	XP_019723375.1
progesterone metabolic process	GO:0042448	BP	1	10	0.0199635	XP_019713735.1
tube formation	GO:0035148	BP	1	10	0.0199635	XP_019723440.1
cAMP biosynthetic process	GO:0006171	BP	1	10	0.0199635	XP_019713704.1
vagina development	GO:0060068	BP	1	10	0.0199635	XP_019731481.1
high-density lipoprotein particle clearance	GO:0034384	BP	1	10	0.0199635	XP_019745675.1
actin filament organization	GO:0007015	BP	2	118	0.0205476	XP_019723315.1|XP_019723433.1
anoikis	GO:0043276	BP	1	11	0.0217588	XP_019723404.1
secondary heart field specification	GO:0003139	BP	1	11	0.0217588	XP_019731481.1
regulation of cell-cell adhesion	GO:0022407	BP	1	11	0.0217588	XP_019745746.1
morphogenesis of embryonic epithelium	GO:0016331	BP	1	11	0.0217588	XP_019723417.1
vitamin D metabolic process	GO:0042359	BP	1	11	0.0217588	XP_019731481.1
leukocyte migration involved in inflammatory response	GO:0002523	BP	1	11	0.0217588	XP_019745746.1
negative regulation of pathway-restricted SMAD protein phosphorylation	GO:0060394	BP	1	11	0.0217588	XP_019723439.1
fucosylation	GO:0036065	BP	1	11	0.0217588	XP_019745746.1
protein lipidation	GO:0006497	BP	1	11	0.0217588	XP_019745677.1
cellular response to forskolin	GO:1904322	BP	1	11	0.0217588	XP_019713704.1
cholesterol catabolic process	GO:0006707	BP	1	11	0.0217588	XP_019745675.1
activation of MAPK activity	GO:0000187	BP	2	123	0.0221732	XP_019723363.1|XP_019723292.1
autophagy	GO:0006914	BP	2	126	0.0231733	XP_019745677.1|XP_019723402.1
translational initiation	GO:0006413	BP	2	126	0.0231733	XP_019723494.1|XP_019723487.1
urogenital system development	GO:0001655	BP	1	12	0.0235508	XP_019713735.1
thalamus development	GO:0021794	BP	1	12	0.0235508	XP_019713735.1
cellular response to electrical stimulus	GO:0071257	BP	1	12	0.0235508	XP_019745669.1
transcytosis	GO:0045056	BP	1	12	0.0235508	XP_019731481.1
hypothalamus development	GO:0021854	BP	1	12	0.0235508	XP_019713735.1
protein localization to phagophore assembly site	GO:0034497	BP	1	12	0.0235508	XP_019745677.1
cellular response to interleukin-7	GO:0098761	BP	1	12	0.0235508	XP_019732963.1
positive regulation of nuclear-transcribed mRNA poly(A) tail shortening	GO:0060213	BP	1	12	0.0235508	XP_019723494.1
positive regulation of leukocyte adhesion to vascular endothelial cell	GO:1904996	BP	1	12	0.0235508	XP_019745746.1
histone mRNA metabolic process	GO:0008334	BP	1	12	0.0235508	XP_019731810.1
phosphatidylcholine catabolic process	GO:0034638	BP	1	12	0.0235508	XP_019745758.1
negative regulation of platelet aggregation	GO:0090331	BP	1	12	0.0235508	XP_019745665.1
synapse maturation	GO:0060074	BP	1	12	0.0235508	XP_019745661.1
positive regulation of apoptotic process	GO:0043065	BP	3	335	0.024288	XP_019723404.1|XP_019723315.1|XP_019713699.1
positive regulation of angiogenesis	GO:0045766	BP	2	131	0.0248808	XP_019723363.1|XP_019723292.1
regulation of DNA methylation	GO:0044030	BP	1	13	0.0253396	XP_019723343.1
regulation of insulin receptor signaling pathway	GO:0046626	BP	1	13	0.0253396	XP_019745746.1
myofibril assembly	GO:0030239	BP	1	13	0.0253396	XP_019732529.1
tRNA 5'-leader removal	GO:0001682	BP	1	13	0.0253396	XP_019731810.1
positive regulation of triglyceride biosynthetic process	GO:0010867	BP	1	13	0.0253396	XP_019745675.1
suckling behavior	GO:0001967	BP	1	13	0.0253396	XP_019731364.1
rRNA transcription	GO:0009303	BP	1	13	0.0253396	XP_019740412.1
cellular response to epinephrine stimulus	GO:0071872	BP	1	13	0.0253396	XP_019713735.1
membrane organization	GO:0061024	BP	2	133	0.0255778	XP_019723440.1|XP_019731481.1
post-translational protein modification	GO:0043687	BP	3	342	0.0256019	XP_019732529.1|XP_019741190.1|XP_019741335.1
intestinal absorption	GO:0050892	BP	1	14	0.0271251	XP_019745675.1
glial cell differentiation	GO:0010001	BP	1	14	0.0271251	XP_019741190.1
negative regulation of necroptotic process	GO:0060546	BP	1	14	0.0271251	XP_019723315.1
respiratory system process	GO:0003016	BP	1	14	0.0271251	XP_019723440.1
endothelial cell morphogenesis	GO:0001886	BP	1	14	0.0271251	XP_019745751.1
striated muscle contraction	GO:0006941	BP	1	14	0.0271251	XP_019732529.1
viral genome replication	GO:0019079	BP	1	14	0.0271251	XP_019713733.1
response to growth hormone	GO:0060416	BP	1	14	0.0271251	XP_019713735.1
induction of positive chemotaxis	GO:0050930	BP	1	14	0.0271251	XP_019740459.1
striated muscle cell differentiation	GO:0051146	BP	1	14	0.0271251	XP_019741190.1
amyloid-beta clearance	GO:0097242	BP	1	14	0.0271251	XP_019731481.1
vacuolar acidification	GO:0007035	BP	1	14	0.0271251	XP_019745751.1
negative regulation of keratinocyte proliferation	GO:0010839	BP	1	14	0.0271251	XP_019723417.1
lipid metabolic process	GO:0006629	BP	2	140	0.0280793	XP_019732963.1|XP_019731481.1
rRNA processing	GO:0006364	BP	2	141	0.0284444	XP_019741531.1|XP_019723487.1
cell population proliferation	GO:0008283	BP	2	142	0.0288115	XP_019731481.1|XP_019723343.1
histone H3-K9 demethylation	GO:0033169	BP	1	15	0.0289075	XP_019740421.1
positive regulation of nuclear-transcribed mRNA catabolic process, deadenylation-dependent decay	GO:1900153	BP	1	15	0.0289075	XP_019723494.1
histone mRNA catabolic process	GO:0071044	BP	1	15	0.0289075	XP_019713734.1
synaptic vesicle priming	GO:0016082	BP	1	16	0.0306866	XP_019723326.1
neuroblast proliferation	GO:0007405	BP	1	16	0.0306866	XP_019740459.1
homeostasis of number of cells	GO:0048872	BP	1	16	0.0306866	XP_019741190.1
epithelial cell morphogenesis	GO:0003382	BP	1	16	0.0306866	XP_019723343.1
mitotic chromosome condensation	GO:0007076	BP	1	16	0.0306866	XP_019713734.1
endothelial cell proliferation	GO:0001935	BP	1	16	0.0306866	XP_019745675.1
regulation of neuronal synaptic plasticity	GO:0048168	BP	1	17	0.0324624	XP_019745669.1
regulation of neuron apoptotic process	GO:0043523	BP	1	17	0.0324624	XP_019745669.1
ribosomal small subunit assembly	GO:0000028	BP	1	17	0.0324624	XP_019723487.1
face development	GO:0060324	BP	1	17	0.0324624	XP_019723343.1
regulation of keratinocyte differentiation	GO:0045616	BP	1	17	0.0324624	XP_019723422.1
reverse cholesterol transport	GO:0043691	BP	1	17	0.0324624	XP_019745675.1
rRNA methylation	GO:0031167	BP	1	17	0.0324624	XP_019732007.1
thyroid hormone generation	GO:0006590	BP	1	17	0.0324624	XP_019723422.1
glutamine metabolic process	GO:0006541	BP	1	18	0.0342351	XP_019733403.1
blastocyst formation	GO:0001825	BP	1	18	0.0342351	XP_019740421.1
cell junction assembly	GO:0034329	BP	1	18	0.0342351	XP_019723343.1
toll-like receptor 4 signaling pathway	GO:0034142	BP	1	18	0.0342351	XP_019723480.1
negative regulation of vascular associated smooth muscle cell proliferation	GO:1904706	BP	1	18	0.0342351	XP_019745665.1
NLS-bearing protein import into nucleus	GO:0006607	BP	1	18	0.0342351	XP_019713733.1
retrograde transport, endosome to plasma membrane	GO:1990126	BP	1	18	0.0342351	XP_019723355.1
positive regulation of cell-cell adhesion	GO:0022409	BP	1	18	0.0342351	XP_019745746.1
high-density lipoprotein particle remodeling	GO:0034375	BP	1	18	0.0342351	XP_019745675.1
activation of protein kinase A activity	GO:0034199	BP	1	18	0.0342351	XP_019713704.1
mRNA processing	GO:0006397	BP	2	158	0.0349377	XP_019713734.1|XP_019723388.1
response to hypoxia	GO:0001666	BP	2	160	0.0357362	XP_019723363.1|XP_019723292.1
RNA splicing	GO:0008380	BP	2	160	0.0357362	XP_019733079.1|XP_019723388.1
cellular amino acid metabolic process	GO:0006520	BP	1	19	0.0360046	XP_019733403.1
intracellular transport	GO:0046907	BP	1	19	0.0360046	XP_019732842.1
post-anal tail morphogenesis	GO:0036342	BP	1	19	0.0360046	XP_019723381.1
positive regulation of monocyte chemotaxis	GO:0090026	BP	1	19	0.0360046	XP_019723480.1
mitochondrial ATP synthesis coupled proton transport	GO:0042776	BP	1	19	0.0360046	XP_019732963.1
androgen receptor signaling pathway	GO:0030521	BP	1	19	0.0360046	XP_019723439.1
male genitalia development	GO:0030539	BP	1	19	0.0360046	XP_019713735.1
receptor-mediated endocytosis	GO:0006898	BP	2	163	0.0369472	XP_019731481.1|XP_019745675.1
blood vessel morphogenesis	GO:0048514	BP	1	20	0.0377709	XP_019741190.1
cilium organization	GO:0044782	BP	1	20	0.0377709	XP_019723317.1
signal transduction involved in regulation of gene expression	GO:0023019	BP	1	20	0.0377709	XP_019723381.1
error-prone translesion synthesis	GO:0042276	BP	1	20	0.0377709	XP_019713734.1
protein folding	GO:0006457	BP	2	166	0.0381738	XP_019733079.1|XP_019723418.1
melanosome transport	GO:0032402	BP	1	21	0.039534	XP_019732842.1
positive regulation of cytokine production involved in inflammatory response	GO:1900017	BP	1	21	0.039534	XP_019713733.1
regulation of axonogenesis	GO:0050770	BP	1	21	0.039534	XP_019741190.1
brain morphogenesis	GO:0048854	BP	1	21	0.039534	XP_019741190.1
cGMP-mediated signaling	GO:0019934	BP	1	21	0.039534	XP_019745665.1
ceramide metabolic process	GO:0006672	BP	1	21	0.039534	XP_019745746.1
response to muscle activity	GO:0014850	BP	1	21	0.039534	XP_019713735.1
regulation of dendrite morphogenesis	GO:0048814	BP	1	21	0.039534	XP_019745669.1
positive regulation of nitric-oxide synthase activity	GO:0051000	BP	1	21	0.039534	XP_019745675.1
embryo development ending in birth or egg hatching	GO:0009792	BP	1	22	0.0412939	XP_019731364.1
calcium ion homeostasis	GO:0055074	BP	1	22	0.0412939	XP_019723480.1
branching morphogenesis of an epithelial tube	GO:0048754	BP	1	22	0.0412939	XP_019745751.1
aorta development	GO:0035904	BP	1	22	0.0412939	XP_019731481.1
negative regulation of neurogenesis	GO:0050768	BP	1	22	0.0412939	XP_019723315.1
maternal process involved in female pregnancy	GO:0060135	BP	1	23	0.0430506	XP_019713733.1
developmental growth	GO:0048589	BP	1	23	0.0430506	XP_019723417.1
nucleotide-excision repair, DNA gap filling	GO:0006297	BP	1	23	0.0430506	XP_019713734.1
bone resorption	GO:0045453	BP	1	23	0.0430506	XP_019723422.1
motile cilium assembly	GO:0044458	BP	1	23	0.0430506	XP_019732842.1
positive regulation of mRNA splicing, via spliceosome	GO:0048026	BP	1	23	0.0430506	XP_019723388.1
cholesterol efflux	GO:0033344	BP	1	23	0.0430506	XP_019745675.1
neuronal stem cell population maintenance	GO:0097150	BP	1	23	0.0430506	XP_019741190.1
peptidyl-L-cysteine S-palmitoylation	GO:0018230	BP	1	23	0.0430506	XP_019723367.1
positive regulation of protein phosphorylation	GO:0001934	BP	2	178	0.0432332	XP_019723363.1|XP_019723292.1
low-density lipoprotein particle clearance	GO:0034383	BP	1	24	0.0448041	XP_019745675.1
sister chromatid cohesion	GO:0007062	BP	1	24	0.0448041	XP_019713734.1
skeletal muscle fiber development	GO:0048741	BP	1	24	0.0448041	XP_019732529.1
synaptic membrane adhesion	GO:0099560	BP	1	25	0.0465545	XP_019740009.1
RNA splicing, via transesterification reactions	GO:0000375	BP	1	25	0.0465545	XP_019723388.1
establishment of skin barrier	GO:0061436	BP	1	25	0.0465545	XP_019723417.1
steroid biosynthetic process	GO:0006694	BP	1	26	0.0483017	XP_019713735.1
positive regulation of protein dephosphorylation	GO:0035307	BP	1	26	0.0483017	XP_019745669.1
ATP biosynthetic process	GO:0006754	BP	1	26	0.0483017	XP_019732963.1
peripheral nervous system development	GO:0007422	BP	1	26	0.0483017	XP_019740459.1
cellular response to glucagon stimulus	GO:0071377	BP	1	26	0.0483017	XP_019713704.1
positive regulation of neutrophil chemotaxis	GO:0090023	BP	1	26	0.0483017	XP_019723404.1
positive regulation of muscle cell differentiation	GO:0051149	BP	1	26	0.0483017	XP_019741190.1
negative regulation of axon extension involved in axon guidance	GO:0048843	BP	1	26	0.0483017	XP_019723322.1
phospholipid transport	GO:0015914	BP	1	26	0.0483017	XP_019745675.1
protein palmitoylation	GO:0018345	BP	1	26	0.0483017	XP_019723367.1
positive regulation of protein insertion into mitochondrial membrane involved in apoptotic signaling pathway	GO:1900740	BP	1	26	0.0483017	XP_019723440.1
KICSTOR complex	GO:0140007	CC	3	5	3.27599e-07	XP_019739990.1|XP_019740816.1|XP_019739998.1
GATOR1 complex	GO:1990130	CC	3	6	4.90751e-07	XP_019739990.1|XP_019740816.1|XP_019739998.1
cytoplasm	GO:0005737	CC	24	4624	1.36933e-06	XP_019723404.1|XP_019723315.1|XP_019713704.1|XP_019723402.1|XP_019723490.1|XP_019723440.1|XP_019723494.1|XP_019745682.1|XP_019745669.1|XP_019732704.1|XP_019745665.1|XP_019739980.1|XP_019733079.1|XP_019745751.1|XP_019740447.1|XP_019731810.1|XP_019723417.1|XP_019732529.1|XP_019741190.1|XP_019731364.1|XP_019723418.1|XP_019723381.1|XP_019713733.1|XP_019741335.1
GATOR2 complex	GO:0061700	CC	3	12	2.63732e-06	XP_019739990.1|XP_019740816.1|XP_019739998.1
nucleus	GO:0005634	CC	25	5208	3.15873e-06	XP_019723404.1|XP_019713734.1|XP_019740421.1|XP_019741531.1|XP_019745651.1|XP_019723490.1|XP_019723440.1|XP_019723494.1|XP_019745682.1|XP_019745669.1|XP_019723388.1|XP_019732007.1|XP_019732704.1|XP_019745751.1|XP_019733079.1|XP_019732963.1|XP_019740447.1|XP_019731810.1|XP_019723375.1|XP_019723487.1|XP_019723343.1|XP_019723381.1|XP_019741328.1|XP_019713733.1|XP_019741335.1
neuron projection	GO:0043005	CC	7	336	3.27749e-06	XP_019723333.1|XP_019723292.1|XP_019723363.1|XP_019723326.1|XP_019741190.1|XP_019745669.1|XP_019740009.1
nucleoplasm	GO:0005654	CC	20	3630	5.7698e-06	XP_019745682.1|XP_019745669.1|XP_019723417.1|XP_019740412.1|XP_019723388.1|XP_019723343.1|XP_019741328.1|XP_019723375.1|XP_019740421.1|XP_019723418.1|XP_019732529.1|XP_019723381.1|XP_019739980.1|XP_019723487.1|XP_019723440.1|XP_019733079.1|XP_019713733.1|XP_019723355.1|XP_019723422.1|XP_019713734.1
plasma membrane raft	GO:0044853	CC	3	32	3.69519e-05	XP_019723363.1|XP_019741190.1|XP_019723292.1
neuronal cell body	GO:0043025	CC	6	376	7.36238e-05	XP_019723333.1|XP_019723315.1|XP_019713735.1|XP_019723326.1|XP_019745661.1|XP_019740009.1
lysosomal membrane	GO:0005765	CC	5	318	0.000323579	XP_019739990.1|XP_019731481.1|XP_019745675.1|XP_019740816.1|XP_019739998.1
cell-cell junction	GO:0005911	CC	4	183	0.000396082	XP_019741190.1|XP_019723343.1|XP_019745751.1|XP_019723326.1
acetylcholine-gated channel complex	GO:0005892	CC	2	16	0.000496489	XP_019723363.1|XP_019723292.1
Golgi apparatus	GO:0005794	CC	8	1002	0.000516638	XP_019723404.1|XP_019723315.1|XP_019713734.1|XP_019745746.1|XP_019723367.1|XP_019745665.1|XP_019723317.1|XP_019731481.1
cytosol	GO:0005829	CC	20	5095	0.00065986	XP_019740447.1|XP_019723355.1|XP_019723315.1|XP_019733403.1|XP_019740412.1|XP_019713699.1|XP_019741328.1|XP_019723487.1|XP_019723418.1|XP_019732842.1|XP_019723433.1|XP_019732529.1|XP_019745665.1|XP_019741335.1|XP_019723317.1|XP_019723440.1|XP_019733079.1|XP_019723494.1|XP_019745677.1|XP_019745751.1
postsynapse	GO:0098794	CC	3	93	0.000744649	XP_019732007.1|XP_019723363.1|XP_019723292.1
peroxisome	GO:0005777	CC	3	108	0.00113357	XP_019739990.1|XP_019740816.1|XP_019739998.1
nuclear matrix	GO:0016363	CC	3	109	0.00116325	XP_019745669.1|XP_019745751.1|XP_019733079.1
extracellular exosome	GO:0070062	CC	11	2085	0.00144454	XP_019733403.1|XP_019723480.1|XP_019745675.1|XP_019745679.1|XP_019723433.1|XP_019723440.1|XP_019732963.1|XP_019723494.1|XP_019731481.1|XP_019740009.1|XP_019745751.1
intracellular membrane-bounded organelle	GO:0043231	CC	6	788	0.00336104	XP_019723404.1|XP_019723439.1|XP_019723375.1|XP_019745675.1|XP_019733079.1|XP_019723422.1
cell leading edge	GO:0031252	CC	2	47	0.00367874	XP_019723494.1|XP_019723417.1
integral component of plasma membrane	GO:0005887	CC	8	1380	0.00382822	XP_019723292.1|XP_019723363.1|XP_019741190.1|XP_019745675.1|XP_019745679.1|XP_019723322.1|XP_019713704.1|XP_019740009.1
glutamatergic synapse	GO:0098978	CC	4	354	0.00427492	XP_019723440.1|XP_019740447.1|XP_019723315.1|XP_019723326.1
cytoskeleton	GO:0005856	CC	4	406	0.00686554	XP_019740447.1|XP_019732529.1|XP_019723315.1|XP_019723433.1
focal adhesion	GO:0005925	CC	4	418	0.00758362	XP_019723440.1|XP_019741190.1|XP_019723494.1|XP_019723315.1
dendrite	GO:0030425	CC	4	420	0.00770793	XP_019745669.1|XP_019731481.1|XP_019713704.1|XP_019723326.1
apical part of cell	GO:0045177	CC	2	74	0.00863613	XP_019741190.1|XP_019745751.1
plasma membrane	GO:0005886	CC	16	4619	0.00873138	XP_019723333.1|XP_019723439.1|XP_019745669.1|XP_019723363.1|XP_019723292.1|XP_019745675.1|XP_019723326.1|XP_019741190.1|XP_019723322.1|XP_019713704.1|XP_019745665.1|XP_019732529.1|XP_019732963.1|XP_019731481.1|XP_019740009.1|XP_019745751.1
nuclear membrane	GO:0031965	CC	3	237	0.00983091	XP_019745669.1|XP_019723375.1|XP_019713734.1
endolysosome lumen	GO:0036021	CC	1	5	0.0109384	XP_019723422.1
endoplasmic reticulum	GO:0005783	CC	6	1018	0.0111959	XP_019745758.1|XP_019723464.1|XP_019723367.1|XP_019723326.1|XP_019723317.1|XP_019731481.1
postsynaptic density	GO:0014069	CC	3	251	0.0114523	XP_019745669.1|XP_019741190.1|XP_019723487.1
periciliary membrane compartment	GO:1990075	CC	1	6	0.01275	XP_019723317.1
EKC/KEOPS complex	GO:0000408	CC	1	6	0.01275	XP_019745682.1
cell body fiber	GO:0070852	CC	1	7	0.0145583	XP_019713735.1
integral component of membrane	GO:0016021	CC	13	3643	0.0146728	XP_019745758.1|XP_019723333.1|XP_019723439.1|XP_019723464.1|XP_019723292.1|XP_019723363.1|XP_019713735.1|XP_019745746.1|XP_019723367.1|XP_019723326.1|XP_019745661.1|XP_019731481.1|XP_019731364.1
BBSome	GO:0034464	CC	1	8	0.0163633	XP_019732842.1
unconventional myosin complex	GO:0016461	CC	1	8	0.0163633	XP_019745651.1
fascia adherens	GO:0005916	CC	1	10	0.0199635	XP_019741190.1
intracellular anatomical structure	GO:0005622	CC	2	123	0.0221732	XP_019732842.1|XP_019745751.1
cell projection	GO:0042995	CC	2	127	0.0235107	XP_019732007.1|XP_019713699.1
cell surface	GO:0009986	CC	4	598	0.0247149	XP_019732963.1|XP_019741190.1|XP_019745675.1|XP_019745751.1
RNA polymerase I complex	GO:0005736	CC	1	13	0.0253396	XP_019740412.1
extracellular space	GO:0005615	CC	7	1572	0.0253948	XP_019723480.1|XP_019740459.1|XP_019745679.1|XP_019723322.1|XP_019723440.1|XP_019732119.1|XP_019723422.1
pericentric heterochromatin	GO:0005721	CC	1	14	0.0271251	XP_019740421.1
apical plasma membrane	GO:0016324	CC	3	354	0.027942	XP_019741190.1|XP_019723422.1|XP_019731481.1
postsynaptic membrane	GO:0045211	CC	2	141	0.0284444	XP_019723363.1|XP_019723292.1
integral component of presynaptic active zone membrane	GO:0099059	CC	1	15	0.0289075	XP_019741190.1
WASH complex	GO:0071203	CC	1	15	0.0289075	XP_019723355.1
endoplasmic reticulum membrane	GO:0005789	CC	5	942	0.0298814	XP_019732529.1|XP_019745758.1|XP_019713735.1|XP_019723464.1|XP_019745661.1
mitochondrial proton-transporting ATP synthase complex	GO:0005753	CC	1	16	0.0306866	XP_019732963.1
phagophore assembly site membrane	GO:0034045	CC	1	16	0.0306866	XP_019745677.1
ciliary basal body	GO:0036064	CC	2	151	0.0321995	XP_019732842.1|XP_019723317.1
postsynaptic density, intracellular component	GO:0099092	CC	1	17	0.0324624	XP_019723315.1
apical dendrite	GO:0097440	CC	1	17	0.0324624	XP_019745669.1
ribonucleoprotein complex	GO:1990904	CC	2	156	0.0341464	XP_019731810.1|XP_019723494.1
endosome lumen	GO:0031904	CC	1	18	0.0342351	XP_019731481.1
pseudopodium	GO:0031143	CC	1	18	0.0342351	XP_019732529.1
microtubule cytoskeleton	GO:0015630	CC	2	158	0.0349377	XP_019745751.1|XP_019723317.1
early endosome membrane	GO:0031901	CC	2	161	0.0361381	XP_019723355.1|XP_019723439.1
membrane	GO:0016020	CC	8	2075	0.03632	XP_019745669.1|XP_019745746.1|XP_019713704.1|XP_019713733.1|XP_019723494.1|XP_019723343.1|XP_019732963.1|XP_019741335.1
cortical cytoskeleton	GO:0030863	CC	1	20	0.0377709	XP_019745669.1
retromer complex	GO:0030904	CC	1	21	0.039534	XP_019723355.1
vesicle	GO:0031982	CC	2	173	0.0410959	XP_019723440.1|XP_019723315.1
synapse	GO:0045202	CC	3	420	0.0427734	XP_019745669.1|XP_019723363.1|XP_019723292.1
phagophore assembly site	GO:0000407	CC	1	23	0.0430506	XP_019745677.1
site of DNA damage	GO:0090734	CC	1	24	0.0448041	XP_019713734.1
lamellipodium	GO:0030027	CC	2	185	0.0462938	XP_019741190.1|XP_019723494.1
M band	GO:0031430	CC	1	25	0.0465545	XP_019732529.1
integral component of postsynaptic specialization membrane	GO:0099060	CC	1	25	0.0465545	XP_019741190.1
microvillus membrane	GO:0031528	CC	1	26	0.0483017	XP_019745675.1
cell junction	GO:0030054	CC	2	190	0.0485276	XP_019741190.1|XP_019723417.1
protein binding	GO:0005515	MF	47	11779	7.39519e-10	XP_019723404.1|XP_019723315.1|XP_019723292.1|XP_019723317.1|XP_019723440.1|XP_019739998.1|XP_019731481.1|XP_019723494.1|XP_019745677.1|XP_019745682.1|XP_019723464.1|XP_019740412.1|XP_019723388.1|XP_019732007.1|XP_019732842.1|XP_019732704.1|XP_019723433.1|XP_019723355.1|XP_019723322.1|XP_019745665.1|XP_019733079.1|XP_019732963.1|XP_019723422.1|XP_019745751.1|XP_019723417.1|XP_019731810.1|XP_019723…
phosphatidylinositol-3-phosphate binding	GO:0032266	MF	3	46	0.000102123	XP_019745677.1|XP_019732842.1|XP_019723355.1
chloride channel regulator activity	GO:0017081	MF	2	7	0.000118075	XP_019723363.1|XP_019723292.1
toxic substance binding	GO:0015643	MF	2	11	0.000254617	XP_019723363.1|XP_019723292.1
acetylcholine binding	GO:0042166	MF	2	13	0.000341942	XP_019723363.1|XP_019723292.1
acetylcholine receptor activity	GO:0015464	MF	2	15	0.000441847	XP_019723363.1|XP_019723292.1
amyloid-beta binding	GO:0001540	MF	3	80	0.000487078	XP_019723363.1|XP_019745675.1|XP_019723292.1
acetylcholine-gated cation-selective channel activity	GO:0022848	MF	2	16	0.000496489	XP_019723363.1|XP_019723292.1
ion channel activity	GO:0005216	MF	2	19	0.000679037	XP_019723363.1|XP_019723292.1
poly(U) RNA binding	GO:0008266	MF	2	26	0.00121218	XP_019731810.1|XP_019723494.1
molecular_function	GO:0003674	MF	6	742	0.00250585	XP_019739990.1|XP_019740816.1|XP_019740797.1|XP_019723433.1|XP_019723402.1|XP_019739998.1
RNA binding	GO:0003723	MF	8	1366	0.0036016	XP_019731810.1|XP_019723388.1|XP_019741531.1|XP_019732246.1|XP_019723487.1|XP_019723440.1|XP_019733079.1|XP_019723494.1
Rho guanyl-nucleotide exchange factor activity	GO:0005089	MF	2	48	0.0038275	XP_019723315.1|XP_019713699.1
calcium channel activity	GO:0005262	MF	2	54	0.00477778	XP_019723363.1|XP_019723292.1
ATP binding	GO:0005524	MF	8	1463	0.00540835	XP_019723404.1|XP_019713699.1|XP_019713734.1|XP_019741531.1|XP_019745651.1|XP_019745665.1|XP_019713704.1|XP_019732963.1
electron transfer activity	GO:0009055	MF	2	74	0.00863613	XP_019713735.1|XP_019733403.1
calcium-dependent protein binding	GO:0048306	MF	2	78	0.00953056	XP_019745669.1|XP_019723480.1
neurotransmitter receptor activity	GO:0030594	MF	2	82	0.0104645	XP_019723363.1|XP_019723292.1
protein kinase binding	GO:0019901	MF	4	461	0.0105591	XP_019723440.1|XP_019741190.1|XP_019745677.1|XP_019723326.1
protein transporter activity	GO:0140318	MF	1	5	0.0109384	XP_019731481.1
lipopolysaccharide immune receptor activity	GO:0001875	MF	1	5	0.0109384	XP_019745675.1
apolipoprotein A-I binding	GO:0034186	MF	1	5	0.0109384	XP_019745675.1
protein phosphatase binding	GO:0019903	MF	2	86	0.0114372	XP_019741190.1|XP_019723317.1
4-galactosyl-N-acetylglucosaminide 3-alpha-L-fucosyltransferase activity	GO:0017083	MF	1	6	0.01275	XP_019745746.1
nucleosomal histone binding	GO:0031493	MF	1	6	0.01275	XP_019723375.1
chemokine receptor binding	GO:0042379	MF	1	8	0.0163633	XP_019723480.1
alpha-(1->3)-fucosyltransferase activity	GO:0046920	MF	1	8	0.0163633	XP_019745746.1
zinc ion binding	GO:0008270	MF	5	820	0.0177338	XP_019745679.1|XP_019740421.1|XP_019723315.1|XP_019731364.1|XP_019723487.1
fucosyltransferase activity	GO:0008417	MF	1	9	0.018165	XP_019745746.1
cadherin binding	GO:0045296	MF	3	305	0.0190844	XP_019723440.1|XP_019741190.1|XP_019723418.1
adenylate cyclase activity	GO:0004016	MF	1	10	0.0199635	XP_019713704.1
phosphatidyl phospholipase B activity	GO:0102545	MF	1	10	0.0199635	XP_019745758.1
alpha-catenin binding	GO:0045294	MF	1	10	0.0199635	XP_019741190.1
polynucleotide adenylyltransferase activity	GO:0004652	MF	1	10	0.0199635	XP_019713734.1
histone demethylase activity (H3-K36 specific)	GO:0051864	MF	1	10	0.0199635	XP_019740421.1
high-density lipoprotein particle binding	GO:0008035	MF	1	11	0.0217588	XP_019745675.1
transcription factor binding	GO:0008134	MF	3	325	0.0224764	XP_019723440.1|XP_019741328.1|XP_019723315.1
sequence-specific mRNA binding	GO:1990825	MF	1	12	0.0235508	XP_019731810.1
gamma-catenin binding	GO:0045295	MF	1	12	0.0235508	XP_019741190.1
adenylate cyclase binding	GO:0008179	MF	1	13	0.0253396	XP_019713704.1
insulin-like growth factor I binding	GO:0031994	MF	1	13	0.0253396	XP_019731481.1
translation activator activity	GO:0008494	MF	1	14	0.0271251	XP_019723494.1
histone demethylase activity (H3-K9 specific)	GO:0032454	MF	1	14	0.0271251	XP_019740421.1
proteoglycan binding	GO:0043394	MF	1	14	0.0271251	XP_019723422.1
NADPH binding	GO:0070402	MF	1	15	0.0289075	XP_019713735.1
1-phosphatidylinositol binding	GO:0005545	MF	1	15	0.0289075	XP_019745675.1
C2H2 zinc finger domain binding	GO:0070742	MF	1	15	0.0289075	XP_019723375.1
phosphatidylinositol phosphate binding	GO:1901981	MF	1	16	0.0306866	XP_019745677.1
cGMP binding	GO:0030553	MF	1	16	0.0306866	XP_019745665.1
apolipoprotein binding	GO:0034185	MF	1	16	0.0306866	XP_019745675.1
histone demethylase activity	GO:0032452	MF	1	16	0.0306866	XP_019740421.1
S-adenosyl-L-methionine binding	GO:1904047	MF	1	17	0.0324624	XP_019732007.1
low-density lipoprotein particle binding	GO:0030169	MF	1	17	0.0324624	XP_019745675.1
transmembrane receptor protein tyrosine phosphatase activity	GO:0005001	MF	1	17	0.0324624	XP_019740009.1
proton-transporting ATP synthase activity, rotational mechanism	GO:0046933	MF	1	17	0.0324624	XP_019732963.1
palmitoyltransferase activity	GO:0016409	MF	1	18	0.0342351	XP_019723367.1
nuclear import signal receptor activity	GO:0061608	MF	1	20	0.0377709	XP_019713733.1
proton-transporting ATPase activity, rotational mechanism	GO:0046961	MF	1	20	0.0377709	XP_019732963.1
Rac guanyl-nucleotide exchange factor activity	GO:0030676	MF	1	21	0.039534	XP_019723315.1
MHC class I protein binding	GO:0042288	MF	1	21	0.039534	XP_019732963.1
lysine-acetylated histone binding	GO:0070577	MF	1	22	0.0412939	XP_019723375.1
poly(A) binding	GO:0008143	MF	1	23	0.0430506	XP_019723494.1
R-SMAD binding	GO:0070412	MF	1	23	0.0430506	XP_019723439.1
semaphorin receptor binding	GO:0030215	MF	1	23	0.0430506	XP_019723322.1
cyclosporin A binding	GO:0016018	MF	1	24	0.0448041	XP_019733079.1
DNA-directed DNA polymerase activity	GO:0003887	MF	1	25	0.0465545	XP_019713734.1
lysophospholipase activity	GO:0004622	MF	1	26	0.0483017	XP_019745758.1
