# Supplementary material for: First insight of the genome-wide association study and genomic prediction into enteritis disease (Vibrio harveyi) resistance trait in the lined seahorse (Hippocampus erectus)
Source: Front Immunol. 2024 Oct 3;15:1474746. doi: 10.3389/fimmu.2024.1474746 (PMC11484275; doi:10.3389/fimmu.2024.1474746)
Supplement: Supplementary file 5 [file Table5.xlsx]

## Sheet: Sheet1
Table S5 Signaling pathway in KEGG database associated with enteritis disease resistance trait in lined seahorse
	KEGG_term	KEGG ID	P-Value	Gene Input
Endocrine system	Ovarian steroidogenesis	hsa04913	0.00397903	adenylate cyclase type 2|scarb1
	Regulation of lipolysis in adipocytes	hsa04923	0.00494568	adenylate cyclase type 2|cGMP-dependent protein kinase 1-like
	Cortisol synthesis and secretion	hsa04927	0.00677117	adenylate cyclase type 2|scarb1
	Thyroid hormone synthesis	hsa04918	0.00863613	lrp2|adenylate cyclase type 2
	Insulin secretion	hsa04911	0.0114372	small conductance calcium-activated potassium channel protein 1-like|adenylate cyclase type 2
	Aldosterone synthesis and secretion	hsa04925	0.0145827	adenylate cyclase type 2|scarb1
Digestive system	Bile secretion	hsa04976	0.000361735	adenylate cyclase type 2|electrogenic sodium bicarbonate cotransporter 4|scarb1
	Cholesterol metabolism	hsa04979	0.00413331	lrp2|scarb1
	Salivary secretion	hsa04970	0.0124483	adenylate cyclase type 2|cGMP-dependent protein kinase 1-like
	Vitamin digestion and absorption	hsa04977	0.0448041	scarb1
Environmental adaptation	Thermogenesis	hsa04714	0.00917999	ATP synthase subunit beta|adenylate cyclase type 2|cGMP-dependent protein kinase 1-like
	Circadian entrainment	hsa04713	0.0143078	adenylate cyclase type 2|cGMP-dependent protein kinase 1-like
Circulatory system	Vascular smooth muscle contraction	hsa04270	0.0252283	adenylate cyclase type 2-like|cGMP-dependent protein kinase 1-like
Immune system	Platelet activation	hsa04611	0.0225045	adenylate cyclase type 2|cGMP-dependent protein kinase 1-like
Nervous system	Cholinergic synapse	hsa04725	0.00125521	CHRNA7-FAM7A fusion protein-like|adenylate cyclase type 2|neuronal acetylcholine receptor subunit alpha-7-like
Substance dependence	Nicotine addiction	hsa05033	0.00271573	CHRNA7-FAM7A fusion protein-like|neuronal acetylcholine receptor subunit alpha-7-like
Infectious disease: bacterial	Pathogenic Escherichia coli infection	hsa05130	0.00494568	14-3-3 protein zeta-like|arhgef2
Cancer: overview	Chemical carcinogenesis	hsa05204	0.0104645	CHRNA7-FAM7A fusion protein-like|neuronal acetylcholine receptor subunit alpha-7-like
Cardiovascular disease	Dilated cardiomyopathy (DCM)	hsa05414	0.0140353	adenylate cyclase type 2|tropomyosin alpha-3 chain
Endocrine and metabolic disease	Cushing syndrome	hsa04934	0.0337534	adenylate cyclase type 2|scarb1
Infectious disease: viral	Hepatitis C	hsa05160	0.0337534	14-3-3 protein zeta-like|scarb1
Neurodegenerative disease	Huntington disease	hsa05016	0.0498865	ATP synthase subunit beta|transcription initiation factor TFIID subunit 4B-like
Signal transduction	Calcium signaling pathway	hsa04020	0.00565309	CHRNA7-FAM7A fusion protein-like|adenylate cyclase type 2-like|neuronal acetylcholine receptor subunit alpha-7-like
	Cell adhesion molecules (CAMs)	hsa04514	0.0302986	cadherin-2-like|receptor-type tyrosine-protein phosphatase F-like
	cGMP-PKG signaling pathway	hsa04022	0.0385862	adenylate cyclase type 2|cGMP-dependent protein kinase 1-like
Cellular community - eukaryotes	Gap junction	hsa04540	0.011938	adenylate cyclase type 2|cGMP-dependent protein kinase 1-like
Cell growth and death	Oocyte meiosis	hsa04114	0.0238502	14-3-3 protein zeta-like|adenylate cyclase type 2
Circulatory system	Adrenergic signaling in cardiomyocytes	hsa04261	0.0314336	adenylate cyclase type 2|tropomyosin alpha-3 chain
Folding, sorting and degradation	RNA degradation	hsa03018	0.00976036	non-canonical poly(A) RNA polymerase PAPD7-like|polyadenylate-binding protein 1-like
